# Supplementary material for: Computational modeling of threat learning reveals links with anxiety and neuroanatomy in humans
Source: eLife. 2022 Apr 27;11:e66169. doi: 10.7554/eLife.66169 (PMC9197395; doi:10.7554/eLife.66169)
Supplement: Source code 2. [file elife-66169-code2.zip]

Archive with 1 entries (1 files):
- imaging_code.docx
